# Supplementary material for: Dual-Level Ureteral Obstruction in Children: A Systematic Review Highlighting Diagnostic Challenges and Optimal Surgical Strategy
Source: Children (Basel). 2026 Feb 22;13(2):305. doi: 10.3390/children13020305 (PMC12939143; doi:10.3390/children13020305)
Supplement: Supplementary file 1 [file children-13-00305-s001.zip]

Archive with 1 entries (1 files):
- children-4135763-supplementary.pdf
